# Supplementary material for: Reference values for methacholine reactivity (SAPALDIA study)
Source: Respir Res. 2005 Nov 4;6(1):131. doi: 10.1186/1465-9921-6-131 (PMC1298336; doi:10.1186/1465-9921-6-131)
Supplement: Additional File 1 — Calculation of percentiles of methacholine slope as a function of pre-test FEV1 and age. This additional Excel file allows calculation of the percentile of methacholine slope of a subject after introducing his/her age, pre-test FEV1, and results of methacholine challenge (i.e. methacholine total cumulative dose and percentage of FEV1 decline at this total cumulative dose). [file 1465-9921-6-131-S1.xls]

## Sheet: Tabelle1
Percentiles of methacholine slope as a function of pretest FEV1 and age
	Age (yrs)	Pretest FEV1 (l)	Decrease in FEV1 (%)	total cumulative dose (mg)
enter patient's values ->	40	4	5	2000
Results:
slope (% / mmole)		0.597372
P95 (% / mmole)		2.16052
P90 (% / mmole)		1.63323
P75 (% / mmole)		1.0396
P50 (% / mmole)		0.537842
approximate percentile		52.966
